# Supplementary material for: Coupled Anisotropic Magneto-Mechanical Material Model for Structured Magnetoactive Materials
Source: Polymers (Basel). 2020 Nov 16;12(11):2710. doi: 10.3390/polym12112710 (PMC7696180; doi:10.3390/polym12112710)
Supplement: Supplementary file 1 [file polymers-12-02710-s001.for]

C >>> DOHMEN-KRAUS-UMAT <<<
C This work is licensed under the Creative Commons Attribution 4.0 International License.
C To view a copy of this license, visit http://creativecommons.org/licenses/by/4.0/ or send a letter to Creative Commons, PO Box 1866, Mountain View, CA 94042, USA.
C You are free to:
C    Share — copy and redistribute the material in any medium or format
C    Adapt — remix, transform, and build upon the material
C Under the following terms:
C    Attribution — You must give appropriate credit, provide a link to the license, and indicate if changes were made. You may do so in any reasonable manner, but not in any way that suggests the licensor endorses you or your use.
C    No additional restrictions — You may not apply legal terms or technological measures that legally restrict others from doing anything the license permits.
for any purpose, even commercially.
C
C Authors of this Fortran script for the DOHMEN-KRAUS-UMAT are Mr. Eike Dohmen and Mr. Benjamin Kraus (Dresden, Germany).
C This script was published as supplementary material to their paper "Coupled anisotropic magneto-mechanical materialmodel for structured magnetoactive materials" (2020).
C This script for the DOHMEN-KRAUS-UMAT was successfully tested for a user material (UMAT) with Abaqus 2017, Visual Studio 2010 and Intel Fortran Composer 2011. 
C
      SUBROUTINE UMAT(STRESS,STATEV,DDSDDE,SSE,SPD,SCD,
     1 RPL,DDSDDT,DRPLDE,DRPLDT,
     2 STRAN,DSTRAN,TIME,DTIME,TEMP,DTEMP,PREDEF,DPRED,CMNAME,
     3 NDI,NSHR,NTENS,NSTATV,PROPS,NPROPS,COORDS,DROT,PNEWDT,
     4 CELENT,DFGRD0,DFGRD1,NOEL,NPT,LAYER,KSPT,JSTEP,KINC)
C
      INCLUDE 'ABA_PARAM.INC'
C
      CHARACTER*80 CMNAME
      DIMENSION STRESS(NTENS),STATEV(NSTATV),
     1 DDSDDE(NTENS,NTENS),DDSDDT(NTENS),DRPLDE(NTENS),
     2 STRAN(NTENS),DSTRAN(NTENS),TIME(2),PREDEF(1),DPRED(1),
     3 PROPS(NPROPS),COORDS(3),DROT(3,3),DFGRD0(3,3),DFGRD1(3,3),
     4 JSTEP(4)
C
C-------------------------DECLARATION OF VARIABLES---------------
      INTEGER::I,J,K,L,M,N,P,O
      DOUBLE PRECISION::ZERO,ONE,TWO,THREE,FOUR,FIVE,I3,DET,MU,KAPPA,E,NU
      DOUBLE PRECISION::I1_PERT,I3_PERT,DET_PERT
      DOUBLE PRECISION,DIMENSION(3)::G1,G2
      DOUBLE PRECISION,DIMENSION(3,3)::G,RCGT,RCGT_INV,CALSTRESS,RCGT_PERT,RCGT_PERT_INV
      DOUBLE PRECISION,DIMENSION(3,3)::F_PERT,SUMMAND1,SUMMAND2,F_INV,F,MAGFACTOR
      DOUBLE PRECISION,DIMENSION(6)::PIOLA_STRESS,PIOLA_STRESS_PERT
      DOUBLE PRECISION,DIMENSION(6,6)::C,TRANSFORM_C
C---------------DECLARATION OF VARIABLES FOR STRESS CALCULATION--
      DOUBLE PRECISION::GE0,GE1,MU0,H0,H1,ME,W0,W1,W2,W3
      DOUBLE PRECISION::I1,I4,I5,I7,I9,I10,OMEGA1,OMEGA5,OMEGA7,OMEGA10
      DOUBLE PRECISION,DIMENSION(3)::A0,HL,CHL,CA0,BH,A,AHL,HLA,MAGNET,BL
      DOUBLE PRECISION,DIMENSION(3,3)::FACTOR1,FACTOR5,FACTOR7,FACTOR10
      INTRINSIC MATMUL, TRANSPOSE, DOT_PRODUCT
      EXTERNAL INV
C---------------INITIALISATION OF VARIABLES---------------
      DO I=1,3
            G1(I)=0
            G2(I)=0
            A0(I)=0
            HL(I)=0
            CHL(I)=0
            CA0(I)=0
            BH(I)=0
            A(I)=0
            AHL(I)=0
            HLA(I)=0
            MAGNET(I)=0
		BL(I)=0
            DO J=1,3
                  G(I,J)=0
                  RCGT(I,J)=0
                  RCGT_INV(I,J)=0
                  CALSTRESS(I,J)=0
                  RCGT_PERT(I,J)=0
                  RCGT_PERT_INV(I,J)=0
                  FACTOR1(I,J)=0
                  FACTOR5(I,J)=0
                  FACTOR7(I,J)=0
                  FACTOR10(I,J)=0
                  F_PERT(I,J)=0
                  SUMMAND1(I,J)=0
                  SUMMAND2(I,J)=0
                  F_INV(I,J)=0
			F(I,J)=0
			MAGFACTOR(I,J)=0
            ENDDO
      ENDDO
      DO I=1,6
            PIOLA_STRESS(I)=0
            PIOLA_STRESS_PERT(I)=0
            DO J=1,6
                  C(I,J)=0
                  TRANSFORM_C(I,J)=0
            ENDDO
      ENDDO
C---------------LOAD VARIABLES--------------      
      ZERO=0
      ONE=1
      TWO=2
      THREE=3
      FOUR=4
      FIVE=5
      GE0=PROPS(1)
      GE1=PROPS(2)
      MU0=PROPS(3)
      H0=PROPS(4)
      H1=PROPS(5)
      ME=PROPS(6)
      W0=PROPS(7)
      W1=PROPS(8)
      W2=PROPS(9)
      W3=PROPS(10)
      A0(1)=PROPS(11)
      A0(2)=PROPS(12)
      A0(3)=PROPS(13)
      KAPPA=PROPS(14)
      HL(1)=STATEV(1)
      HL(2)=STATEV(2)
      HL(3)=STATEV(3)
      H=1E-3
C-------------------------SET IDENTITY MATRIX----------------------
      DO I=1,3
        DO J=1,3
            G(I,J)=ZERO
        ENDDO
      ENDDO
      G(1,1)=ONE
      G(2,2)=ONE
      G(3,3)=ONE
C-------------------------CALCULATION OF THE NORMAL STRESS---------------
      F=DFGRD1
      A=MATMUL(F,A0)
      RCGT=MATMUL(transpose(F),F)
      CALL INV(RCGT,RCGT_INV)
      CALL INV(F,F_INV)
C---------------------------------------------
      DET=RCGT(1,1)*RCGT(2,2)*RCGT(3,3)
     1 -RCGT(1,2)*RCGT(2,1)*RCGT(3,3)
      IF(NSHR.EQ.3)THEN
       DET=DET+RCGT(2,1)*RCGT(3,2)*RCGT(1,3)
     1    +RCGT(3,1)*RCGT(1,2)*RCGT(2,3)
     2    -RCGT(1,3)*RCGT(2,2)*RCGT(3,1)
     3    -RCGT(2,3)*RCGT(3,2)*RCGT(1,1)
      END IF
      DET = SQRT(DET)
C---------------------------------------------
C       CALCULATION OF NECESSITATED INVARIANTS
C              INVARIANT 1      
      I1=RCGT(1,1)+RCGT(2,2)+RCGT(3,3) 
C             INVARIANT 4
      I4=DOT_PRODUCT(HL,HL)
C             INVARIANT 5
      CHL=MATMUL(RCGT,HL)
      I5=DOT_PRODUCT(HL,CHL)
C             INVARIANT 7
      CA0=MATMUL(RCGT,A0)
      I7=DOT_PRODUCT(A0,CA0)
C             INVARIANT 9
      I9=DOT_PRODUCT(A0,HL)
C             INVARIANT 10
      I10=DOT_PRODUCT(A0,CHL)
C-------------------------------------------------------------
C       CALCULATION OF PREFACTORS
C             FACTOR 1
      DO I=1,3
            DO J=1,3
                  FACTOR1(I,J)=TWO*DET**(-FIVE/THREE)*(G(I,J)-ONE/THREE*I1*RCGT_INV(I,J))
            ENDDO
      ENDDO
C             FACTOR 5
      DO I=1,3
            DO J=1,3
                  FACTOR5(I,J)=TWO*DET**(-FIVE/THREE)*(HL(I)*HL(J)-ONE/THREE*I5*RCGT_INV(I,J))
            ENDDO
      ENDDO
      FACTOR5 = TWO * FACTOR5
C             FACTOR 7
      DO I=1,3
            DO J=1,3
                  FACTOR7(I,J)=TWO*DET**(-FIVE/THREE)*(A0(I)*A0(J)-ONE/THREE*I7*RCGT_INV(I,J))
            ENDDO
      ENDDO
      FACTOR7=TWO*FACTOR7
C             FACTOR 10
      DO I=1,3
            DO J=1,3
            FACTOR10(I,J)=DET**(-FIVE/THREE)*(A(I)*HL(J)+HL(I)*A(J)-TWO/THREE*I10*RCGT_INV(I,J))
            ENDDO
      ENDDO
C-------------------------------------------------------------
C       CALCULATION OF OMEGAS
      OMEGA1=ONE/TWO*(GE0+GE1*I4)
      OMEGA5=MU0/TWO
      IF (A0(1)==0 .and. A0(2)==0 .and. A0(3)==0) THEN
            OMEGA7=ZERO
            OMEGA10=ZERO
      ELSE
            OMEGA7=(H1/I7-H1*I7**(ME-ONE))*(W0+W1*I9**TWO+W2*I10**TWO+W3*I9*I10)
            OMEGA10=(H0+H1*LOG(I7)-H1/ME*I7**(ME))*(TWO*W2*I10+W3*I9)
      END IF
      ! WRITE(*,*)'Faktor 1',FACTOR1
      ! WRITE(*,*)'Faktor 5',FACTOR5
      ! WRITE(*,*)'Faktor 7',FACTOR7
      ! WRITE(*,*)'Faktor 10',FACTOR10
      ! WRITE(*,*)'OMEGA1',OMEGA1
      ! WRITE(*,*)'OMEGA5',OMEGA5
      ! WRITE(*,*)'OMEGA7',OMEGA7
      ! WRITE(*,*)'OMEGA10',OMEGA10
C      STRESS CALCULATION
      CALSTRESS = FACTOR1*OMEGA1 + FACTOR5*OMEGA5 + FACTOR7*OMEGA7 + FACTOR10*OMEGA10 + KAPPA*LOG(DET)*RCGT_INV 
      PIOLA_STRESS(1)=CALSTRESS(1,1)
      PIOLA_STRESS(2)=CALSTRESS(2,2)
      PIOLA_STRESS(3)=CALSTRESS(3,3)
      PIOLA_STRESS(4)=CALSTRESS(1,2)
      PIOLA_STRESS(5)=CALSTRESS(1,3)
      PIOLA_STRESS(6)=CALSTRESS(2,3)
      WRITE(*,*)'PIOLA_STRESS',PIOLA_STRESS
C-------------------------CALCULATION CAUCHY STRESS---------------------------
      CALSTRESS=MATMUL(MATMUL(F,CALSTRESS),TRANSPOSE(F))
      CALSTRESS=ONE/DET*CALSTRESS
      STRESS(1)=CALSTRESS(1,1)
      STRESS(2)=CALSTRESS(2,2)
      STRESS(3)=CALSTRESS(3,3)
      STRESS(4)=CALSTRESS(1,2)
      STRESS(5)=CALSTRESS(1,3)
      STRESS(6)=CALSTRESS(2,3)
C-------------------------CALCULATION OF THE NUMERICAL TANGENT STIFFNESS------------------
      DO N=1,6
        IF (N==1) THEN
            K = 1
            L = 1
            G1=G(:,K)
            G2=G(:,L)
        ELSE IF (N==2) THEN
            K = 2
            L = 2
            G1=G(:,K)
            G2=G(:,L)
        ELSE IF (N==3) THEN
            K = 3
            L = 3
            G1=G(:,K)
            G2=G(:,L)
        ELSE IF (N==4) THEN
            K = 1
            L = 2
            G1=G(:,K)
            G2=G(:,L)
        ELSE IF (N==5) THEN
            K = 1
            L = 3
            G1=G(:,K)
            G2=G(:,L)
        ELSE
            K = 2
            L = 3
            G1=G(:,K)
            G2=G(:,L)
        END IF
C     CALCULATION OF DISTORTION OF RIGHT CAUCHY GREEN TENSOR
        DO O=1,3
            DO P=1,3
                SUMMAND1(O,P)=G1(O)*G2(P)
                SUMMAND2(O,P)=G2(O)*G1(P)
            ENDDO
        ENDDO
        SUMMAND1=MATMUL(TRANSPOSE(F_INV),SUMMAND1)
        SUMMAND2=MATMUL(TRANSPOSE(F_INV),SUMMAND2)
        F_PERT=ONE/TWO*(SUMMAND1+SUMMAND2)
	  F_PERT=F+H*F_PERT
        A=MATMUL(F_PERT,A0)
        MAGNET=MATMUL(F,HL)
        HL=MATMUL(TRANSPOSE(F_PERT),MAGNET)
        RCGT_PERT=MATMUL(TRANSPOSE(F_PERT),F_PERT)
        CALL INV(RCGT_PERT,RCGT_PERT_INV)
C---------------------------------------------
      DET=RCGT_PERT(1,1)*RCGT_PERT(2,2)*RCGT_PERT(3,3)
     1 -RCGT_PERT(1,2)*RCGT_PERT(2,1)*RCGT_PERT(3,3)
      IF(NSHR.EQ.3)THEN
       DET=DET+RCGT_PERT(2,1)*RCGT_PERT(3,2)*RCGT_PERT(1,3)
     1    +RCGT_PERT(3,1)*RCGT_PERT(1,2)*RCGT_PERT(2,3)
     2    -RCGT_PERT(1,3)*RCGT_PERT(2,2)*RCGT_PERT(3,1)
     3    -RCGT_PERT(2,3)*RCGT_PERT(3,2)*RCGT_PERT(1,1)
      END IF
      DET = SQRT(DET)
C---------------------------------------------
C       CALCULATION OF NECESSITATED INVARIANTS
C              INVARIANT 1      
        I1=RCGT_PERT(1,1)+RCGT_PERT(2,2)+RCGT_PERT(3,3) 
C             INVARIANT 4
        I4=DOT_PRODUCT(HL,HL)
C             INVARIANT 5
        CHL=MATMUL(RCGT_PERT,HL)
        I5=DOT_PRODUCT(HL,CHL)
C             INVARIANT 7
        CA0=MATMUL(RCGT_PERT,A0)
        I7=DOT_PRODUCT(A0,CA0)
C             INVARIANT 9
        I9=DOT_PRODUCT(A0,HL)
C             INVARIANT 10
        I10=DOT_PRODUCT(A0,CHL)
C-------------------------------------------------------------
C       CALCULATION OF PREFACTORS
C             FACTOR 1
        DO I=1,3
            DO J=1,3
                  FACTOR1(I,J)=TWO*DET**(-FIVE/THREE)*(G(I,J)-ONE/THREE*I1*RCGT_PERT_INV(I,J))
            ENDDO
        ENDDO
C             FACTOR 5
        DO I=1,3
            DO J=1,3
                  FACTOR5(I,J)=TWO*DET**(-FIVE/THREE)*(HL(I)*HL(J)-ONE/THREE*I5*RCGT_PERT_INV(I,J))
            ENDDO
        ENDDO
        FACTOR5=2*FACTOR5
C             FACTOR 7
        DO I=1,3
            DO J=1,3
                  FACTOR7(I,J)=TWO*DET**(-FIVE/THREE)*(A0(I)*A0(J)-ONE/THREE*I7*RCGT_PERT_INV(I,J))
            ENDDO
        ENDDO
        FACTOR7=2*FACTOR7
C             FACTOR 10
        DO I=1,3
            DO J=1,3
            FACTOR10(I,J)=DET**(-FIVE/THREE)*(A(I)*HL(J)+HL(I)*A(J)-TWO/THREE*I10*RCGT_PERT_INV(I,J))
            ENDDO
        ENDDO
C-------------------------------------------------------------
C       CALCULATION OF OMEGAS
        OMEGA1=ONE/TWO*(GE0+GE1*I4)
        OMEGA5=MU0/TWO
        IF (A0(1)==0 .and. A0(2)==0 .and. A0(3)==0) THEN
            OMEGA7=ZERO
            OMEGA10=ZERO
        ELSE
            OMEGA7=(H1/I7-H1*I7**(ME-1))*(W0+W1*I9**2+W2*I10**2+W3*I9*I10)
            OMEGA10=(H0+H1*LOG(I7)-H1/M*I7**(ME))*(2*W2*I10+W3*I9)
        END IF
C      STRESS CALCULATION
        CALSTRESS=FACTOR1*OMEGA1+FACTOR5*OMEGA5+FACTOR7*OMEGA7+FACTOR10*OMEGA10+KAPPA*LOG(DET)*RCGT_INV
        WRITE(*,*)'CALSTRESS',CALSTRESS
	  PIOLA_STRESS_PERT(1)=CALSTRESS(1,1)
        PIOLA_STRESS_PERT(2)=CALSTRESS(2,2)
        PIOLA_STRESS_PERT(3)=CALSTRESS(3,3)
        PIOLA_STRESS_PERT(4)=CALSTRESS(1,2)
        PIOLA_STRESS_PERT(5)=CALSTRESS(1,3)
        PIOLA_STRESS_PERT(6)=CALSTRESS(2,3)
        WRITE(*,*)'PIOLA_STRESS_PERT',PIOLA_STRESS_PERT
        DO M=1,6
C           NUMERICAL SOLUTION BASED ON FINITE DIFFERENTIAL METHOD
            C(M,N)=TWO*(PIOLA_STRESS_PERT(M)-PIOLA_STRESS(M))/H
        ENDDO
      ENDDO
C----------CALCULATION OF TANGENT STIFFNESS MATRIX (DDSDDE)---------
      TRANSFORM_C(1,1)=F(1,1)*F(1,1)
      TRANSFORM_C(1,2)=F(1,2)*F(1,2)
      TRANSFORM_C(1,3)=F(1,3)*F(1,3)
      TRANSFORM_C(1,4)=TWO*F(1,1)*F(1,2)
      TRANSFORM_C(1,5)=TWO*F(1,1)*F(1,3)
      TRANSFORM_C(1,6)=TWO*F(1,2)*F(1,3)
      TRANSFORM_C(2,1)=F(2,1)*F(2,1)
      TRANSFORM_C(2,2)=F(2,2)*F(2,2)
      TRANSFORM_C(2,3)=F(2,3)*F(2,3)
      TRANSFORM_C(2,4)=TWO*F(2,1)*F(2,2)
      TRANSFORM_C(2,5)=TWO*F(2,1)*F(2,3)
      TRANSFORM_C(2,6)=TWO*F(2,2)*F(2,3)
      TRANSFORM_C(3,1)=F(3,1)*F(3,1)
      TRANSFORM_C(3,2)=F(3,2)*F(3,2)
      TRANSFORM_C(3,3)=F(3,3)*F(3,3)
      TRANSFORM_C(3,4)=TWO*F(3,1)*F(3,2)
      TRANSFORM_C(3,5)=TWO*F(3,1)*F(3,3)
      TRANSFORM_C(3,6)=TWO*F(3,2)*F(3,3)
      TRANSFORM_C(4,1)=F(1,1)*F(2,1)
      TRANSFORM_C(4,2)=F(1,2)*F(2,2)
      TRANSFORM_C(4,3)=F(1,3)*F(2,3)
      TRANSFORM_C(4,4)=F(1,1)*F(2,2)+F(2,1)*F(1,2)
      TRANSFORM_C(4,5)=F(1,1)*F(2,3)+F(2,1)*F(1,3)
      TRANSFORM_C(4,6)=F(1,2)*F(2,3)+F(2,2)*F(1,3)
      TRANSFORM_C(5,1)=F(1,1)*F(3,1)
      TRANSFORM_C(5,2)=F(1,2)*F(3,2)
      TRANSFORM_C(5,3)=F(1,3)*F(3,3)
      TRANSFORM_C(5,4)=F(1,1)*F(3,2)+F(3,1)*F(1,2)
      TRANSFORM_C(5,5)=F(1,1)*F(3,3)+F(3,1)*F(1,3)
      TRANSFORM_C(5,6)=F(1,2)*F(3,3)+F(3,2)*F(1,3)
      TRANSFORM_C(6,1)=F(2,1)*F(3,1)
      TRANSFORM_C(6,2)=F(2,2)*F(3,2)
      TRANSFORM_C(6,3)=F(2,3)*F(3,3)
      TRANSFORM_C(6,4)=F(2,1)*F(3,2)+F(3,1)*F(2,2)
      TRANSFORM_C(6,5)=F(2,1)*F(3,3)+F(3,1)*F(2,3)
      TRANSFORM_C(6,6)=F(2,2)*F(3,3)+F(3,2)*F(2,3)
      DDSDDE=MATMUL(MATMUL(TRANSFORM_C,C),TRANSPOSE(TRANSFORM_C))
C-------------------------SET THE OUTPUT-------------------------------
      DO I=1,6
            WRITE(*,*)'DDSDDE',(DDSDDE(I,J),J=1,6)
      ENDDO
      STATEV=STATEV
      RETURN
      END
C-------------------------------------------------------------
      SUBROUTINE INV(A,AINV)
      DOUBLE PRECISION, DIMENSION(3,3), INTENT(IN) :: A
      DOUBLE PRECISION, DIMENSION(3,3),INTENT(OUT) :: AINV
      DOUBLE PRECISION, DIMENSION(SIZE(A,1)) :: WORK  ! WORK ARRAY FOR LAPACK
      INTEGER, DIMENSION(SIZE(A,1)) :: IPIV   ! PIVOT INDICES
      INTEGER :: N, INFO
C     EXTERNAL PROCEDURES DEFINED IN LAPACK
      EXTERNAL SGETRF
      EXTERNAL SGETRI
C     STORE A IN AINV TO PREVENT IT FROM BEING OVERWRITTEN BY LAPACK
      AINV = A
      N = SIZE(A,1)
C     DGETRF COMPUTES AN LU FACTORIZATION OF A GENERAL M-BY-N MATRIX A
C     USING PARTIAL PIVOTING WITH ROW INTERCHANGES.
      CALL DGETRF(N, N, AINV, N, IPIV, INFO)
      IF (INFO /= 0) THEN
            STOP 'MATRIX IS NUMERICALLY SINGULAR!'
      END IF
C     DGETRI COMPUTES THE INVERSE OF A MATRIX USING THE LU FACTORIZATION
C     COMPUTED BY DGETRF.
      CALL DGETRI(N, AINV, N, IPIV, WORK, N, INFO)
      IF (INFO /= 0) THEN
            STOP 'MATRIX INVERSION FAILED!'
      END IF
      END SUBROUTINE INV
